# Supplementary material for: COVID−19 hospitalization increases the risk of developing glioblastoma: a bidirectional Mendelian-randomization study
Source: Front Oncol. 2023 Aug 21;13:1185466. doi: 10.3389/fonc.2023.1185466 (PMC10475719; doi:10.3389/fonc.2023.1185466)
Supplement: Supplementary file 1 [file Table_1.xlsx]

## Sheet: Supplementary Table 1
GWAS data (COVID-19 severity)
full name	n_cases	n_controls
23andMe_EUR	495	680440
24Genetics_EUR	59	75
Amsterdam UMC COVID study group_EUR	66	1413
Biobanque Quebec COVID19_EUR	88	552
Columbia University COVID19 Biobank_EUR	203	2149
Determining the Molecular Pathways and Genetic Predisposition of the Acute Inflammatory Process Caused by SARS-CoV-2_EUR	101	302
FinnGen_FIN	68	238643
Geisinger Health System_EUR	53	112862
GEN-COVID, reCOVID_EUR	724	2443
Genetic modifiers for COVID-19 related illness_EUR	182	1477
genomiCC_EUR	1676	8380
Italy COVID19-Host(a)ge_EUR	698	1255
Spain COVID19-Host(a)ge_EUR	302	925
The genetic predisposition to severe COVID-19_EUR	77	3748
Total	4792	1054664
GWAS data (SARS-CoV-2 infection)
full name	n_cases	n_controls
BQC19_EUR	269	368
BelCovid_EUR	485	1477
BioVU_EUR	141	70615
CCPM_EUR	332	32375
CU_EUR	508	2149
DECODE_EUR	4256	270934
EstBB_EUR	1322	193774
FinnGen_FIN	810	237901
GCAT_EUR	253	4735
GENCOVID_EUR	1220	2443
GFG_EUR	147	5442
GHS_Freeze_145_EUR	869	112862
Genotek_EUR	676	12317
INTERVAL_EUR	838	40994
LGDB_EUR	275	1313
Lifelines_EUR	244	26553
MSHS_CGI_EUR	330	1396
Stanford_EUR	169	190
TOPMed_CHRIS10K_EUR	92	2373
TOPMed_Gardena_EUR	452	458
UCLA_EUR	203	17391
UKBB_EUR	6490	328577
SPGRX_EUR	362	302
MVP_EUR	1520	7600
genomicsengland100kgp_EUR	218	62302
Helix_EUR	178	5441
MGI_EUR	122	51458
NTR_EUR	145	5252
PHBB_EUR	151	29966
Ancestry_EUR	2417	124933
23ANDME_EUR	9913	85072
idipaz24genetics_EUR	106	75
Amsterdam_UMC_COVID_study_group_EUR	108	1413
HOSTAGE_EUR	1610	2205
SweCovid_EUR	77	3748
Total	38984	1647784
GWAS data (COVID-19 hospitalization)
full name	n_cases	n_controls
BQC19_EUR	244	396
BelCovid_EUR	363	1477
CU_EUR	453	2149
EstBB_EUR	90	196339
FinnGen_FIN	106	238605
GENCOVID_EUR	893	2443
GHS_Freeze_145_EUR	180	112862
LGDB_EUR	57	1531
UCLA_EUR	80	17514
idipaz24genetics_EUR	106	75
Amsterdam_UMC_COVID_study_group_EUR	108	1413
SPGRX_EUR	311	302
DECODE_EUR	89	274322
MVP_EUR	436	2180
HOSTAGE_EUR	1610	2205
23ANDME_EUR	613	680416
BoSCO_EUR	212	512
FHoGID_EUR	362	259
Ancestry_EUR	250	1967
SweCovid_EUR	77	3748
genomicc_EUR	1676	8380
Total	8316	1549095
GWAS data (GBM)
full name	n_cases	n_controls
UK-GWAS	270	2699
French-GWAS	430	1190
German-GWAS	431	1310
MDA-GWAS	652	2236
UCSF- SFAGS	511	3940
GliomaScan	903	2725
GICC	2460	3265
UCSF/Mayo	526	804
Total	6183	18169
