# Supplementary material for: COVID−19 hospitalization increases the risk of developing glioblastoma: a bidirectional Mendelian-randomization study
Source: Front Oncol. 2023 Aug 21;13:1185466. doi: 10.3389/fonc.2023.1185466 (PMC10475719; doi:10.3389/fonc.2023.1185466)
Supplement: Supplementary file 2 [file Table_2.xlsx]

## Sheet: Sheet1
Exposure	Outcome	SNP	effect_allele.exposure	other_allele.exposure	beta.exposure	beta.outcome	chr.outcome	pos.outcome	pval.outcome	se.outcome	se.exposure	pval.exposure	F statistics
GBM	SARS-CoV-2 infection	rs10069690	T	C	0.480921	-0.0092014	5	1279675	0.3904	0.0107131	0.0262659	6.9245e-75	335.245
GBM	SARS-CoV-2 infection	rs11233250	T	C	-0.2272	0.028594	11	82685972	0.05782	0.0150728	0.0357477	2.07543e-10	40.3943
GBM	SARS-CoV-2 infection	rs12752552	C	T	-0.210951	0.0098885	1	64763616	0.4869	0.014223	0.0338086	4.38768e-10	38.9323
GBM	SARS-CoV-2 infection	rs2235573	A	G	-0.147889	0.011634	22	38081923	0.2331	0.0097567	0.0222788	3.17751e-11	44.0644
GBM	SARS-CoV-2 infection	rs2297440	C	T	0.397572	-0.00017885	20	63680946	0.9877	0.0116013	0.0274672	1.75803e-47	209.509
GBM	SARS-CoV-2 infection	rs35850753	T	C	0.778679	-0.013574	17	7675353	0.6859	0.0335637	0.0728291	1.11119e-26	114.316
GBM	SARS-CoV-2 infection	rs4389139	A	T	0.173029	0.0065494	16	50066342	0.5427	0.010759	0.024932	3.91962e-12	48.1643
GBM	SARS-CoV-2 infection	rs634537	G	T	0.320183	0.0037347	9	22032153	0.6972	0.00959823	0.0225307	7.83407e-46	201.951
GBM	COVID-19 hospitalization	rs10069690	T	C	0.480921	-0.012062	5	1279675	0.7015	0.0314691	0.0262659	6.9245e-75	335.245
GBM	COVID-19 hospitalization	rs11233250	T	C	-0.2272	0.058211	11	82685972	0.308	0.0571017	0.0357477	2.07543e-10	40.3943
GBM	COVID-19 hospitalization	rs12752552	C	T	-0.210951	0.038317	1	64763616	0.3495	0.0409562	0.0338086	4.38768e-10	38.9323
GBM	COVID-19 hospitalization	rs2235573	A	G	-0.147889	0.070354	22	38081923	0.06009	0.0374197	0.0222788	3.17751e-11	44.0644
GBM	COVID-19 hospitalization	rs2297440	C	T	0.397572	0.021266	20	63680946	0.6519	0.04714	0.0274672	1.75803e-47	209.509
GBM	COVID-19 hospitalization	rs35850753	T	C	0.778679	-0.20534	17	7675353	0.08914	0.120792	0.0728291	1.11119e-26	114.316
GBM	COVID-19 hospitalization	rs4389139	A	T	0.173029	0.020132	16	50066342	0.5162	0.0310098	0.024932	3.91962e-12	48.1643
GBM	COVID-19 hospitalization	rs634537	G	T	0.320183	0.014862	9	22032153	0.6064	0.028846	0.0225307	7.83407e-46	201.951
GBM	COVID-19 severity	rs10069690	T	C	0.480921	-0.030673	5	1279675	0.2049	0.0241955	0.0262659	6.9245e-75	335.245
GBM	COVID-19 severity	rs11233250	T	C	-0.2272	0.054517	11	82685972	0.1465	0.037546	0.0357477	2.07543e-10	40.3943
GBM	COVID-19 severity	rs12752552	C	T	-0.210951	0.011173	1	64763616	0.7225	0.0314626	0.0338086	4.38768e-10	38.9323
GBM	COVID-19 severity	rs2235573	A	G	-0.147889	0.025557	22	38081923	0.3051	0.0249201	0.0222788	3.17751e-11	44.0644
GBM	COVID-19 severity	rs2297440	C	T	0.397572	0.0070342	20	63680946	0.8155	0.0301461	0.0274672	1.75803e-47	209.509
GBM	COVID-19 severity	rs35850753	T	C	0.778679	-0.054014	17	7675353	0.527	0.0853852	0.0728291	1.11119e-26	114.316
GBM	COVID-19 severity	rs4389139	A	T	0.173029	0.0016418	16	50066342	0.9448	0.0237123	0.024932	3.91962e-12	48.1643
GBM	COVID-19 severity	rs634537	G	T	0.320183	0.0033969	9	22032153	0.8775	0.0220379	0.0225307	7.83407e-46	201.951

## Sheet: Sheet2
Exposure	Outcome	SNP	effect_allele.exposure	other_allele.exposure	effect_allele.outcome	other_allele.outcome	beta.exposure	beta.outcome	chr.outcome	pos.outcome	se.outcome	pval.outcome	se.exposure	pval.exposure	F statistics
SARS-CoV-2 infection	GBM	rs10744789	C	T	C	T	0.065121	0.00022972	12	113396010	0.023841	0.992312	0.010314	2.723e-10	39.8646
SARS-CoV-2 infection	GBM	rs10936744	T	C	T	C	-0.062641	-0.0439571	3	101433440	0.0236611	0.0632007	0.0099836	3.511e-10	39.368
SARS-CoV-2 infection	GBM	rs2271616	T	G	T	G	0.15634	-0.0163683	3	45838013	0.0377799	0.66483	0.015084	3.608e-25	107.425
SARS-CoV-2 infection	GBM	rs579459	T	C	T	C	-0.094142	0.0296078	9	136154168	0.0269248	0.271485	0.011465	2.183e-16	67.4247
COVID-19 hospitalization	GBM	rs10735079	A	G	A	G	0.21105	0.0173841	12	113380008	0.0234847	0.459161	0.029465	7.913e-13	51.3048
COVID-19 hospitalization	GBM	rs111837807	C	T	C	T	0.31775	-0.00196817	6	31121232	0.0406162	0.961351	0.044295	7.312e-13	51.459
COVID-19 hospitalization	GBM	rs2109069	A	G	A	G	0.2757	0.0264053	19	4719443	0.0247453	0.285933	0.029696	1.633e-20	86.1941
COVID-19 hospitalization	GBM	rs2834163	A	G	A	G	-0.18899	-0.0707757	21	34620451	0.0249804	0.00460765	0.030249	4.159e-10	39.0351
COVID-19 hospitalization	GBM	rs35081325	T	A	T	A	0.62502	0.0304388	3	45889921	0.041722	0.465657	0.046215	1.128e-41	182.903
COVID-19 hospitalization	GBM	rs622568	C	A	C	A	0.25514	0.0208365	7	54647894	0.0320423	0.515512	0.039109	6.861e-11	42.5602
COVID-19 hospitalization	GBM	rs77534576	T	C	T	C	0.46654	-0.0558975	17	47940666	0.0665544	0.400977	0.078598	2.925e-09	35.2334
COVID-19 severity	GBM	rs111837807	C	T	C	T	0.2155	-0.00196817	6	31121232	0.0406162	0.961351	0.034274	3.223e-10	39.5335
COVID-19 severity	GBM	rs13050728	C	T	C	T	-0.18612	-0.077735	21	34615210	0.0235933	0.000984951	0.023893	6.72e-15	60.6799
COVID-19 severity	GBM	rs1859330	A	G	A	G	0.15614	0.0126116	12	113376388	0.0234586	0.590844	0.022603	4.911e-12	47.7195
COVID-19 severity	GBM	rs2109069	A	G	A	G	0.1873	0.0264053	19	4719443	0.0247453	0.285933	0.023578	1.961e-15	63.1047
COVID-19 severity	GBM	rs35081325	T	A	T	A	0.54619	0.0304388	3	45889921	0.041722	0.465657	0.035359	7.926e-54	238.609
COVID-19 severity	GBM	rs622568	C	A	C	A	0.17837	0.0208365	7	54647894	0.0320423	0.515512	0.030388	4.364e-09	34.454
